# Supplementary material for: Pioneer farming in southeast Europe during the early sixth millennium BC: Climate-related adaptations in the exploitation of plants and animals
Source: PLoS One. 2018 May 18;13(5):e0197225. doi: 10.1371/journal.pone.0197225 (PMC5959071; doi:10.1371/journal.pone.0197225)
Supplement: S1 File — Table A-C, Archaeobotanical dataset. Table D-E, Zooarchaeological dataset. Table F, Site coordinates and bioclimatic data. Table G, Stable isotope values (δ15N and δ13C) of humans and animals. Table H, References. (XLSX) [file pone.0197225.s001.xlsx]

## Sheet: Table A. Archaeobot. metadata
File S1. Table A. Archaeobotanical dataset, metadata
Site name	Code	Geographic region	Archaeological group	14C	Site description	Excavation years (of botanical samples)	Sampling method	Recovery method	Depositional context	Caches	N of included samples	Type of included data	Total n of ident. seeds	N seeds included	Archaeobotanical publication	Notes
Achilleion	ACH	Thessaly	Early ceramic, Proto-Sesklo	yes	Settlement mound	1973, 1974	n.d.	flotation	unspecified occupation deposits	no	13	seed counts, presence	171	154	Renfrew 1989	Combined Achilleion I (Early ceramic) + II (Proto-Sesklo)
Anzabegovo	ANZ	Vardar	Anzabegovo-Vrshnik I	yes	Settlement mound	1969-1970	n.d.	flotation	unspecified occupation deposits	no	22	seed counts, presence	86	86	Renfrew 1976	Combined Anza Ia+Ib
Azmak	AZM	Northern Thrace	Karanovo I	yes	Settlement mound	1960-1963	n.d.	flotation	houses	yes	3	seed counts, presence	643	643	Hopf 1973	Samples from storage vessels
Balgarčevo	BAL	Struma	ENI and ENII	yes	Flat settlement	1985-1987, 2004	judgement	flotation	houses and occupation deposits	yes	26	seed counts, presence	3787	2758	Marinova 2017	Combined ENI + ENII
Belotic		Sava	Starcevo		Flat settlement	n.d.	n.d.	manual recovery	one pit	no	n.d	presence	n.d.	0	Filipovic & Obradovic 2014	Hand-collected seeds from a pit
Berettyóujfalu-Nagy-Bócs-dulo	BER	Tisza	Körös		Flat settlement	2004-2005	n.d.	flotation	unspecified occupation deposits	no	12	seed counts, presence	770	270	Gyulai 2010
Blagotin	BLA	Morava	Proto-Starcevo	yes	Flat settlement	1991-1992	systematic	flotation	pit houses	no	n.d.	presence	51	33	Jezik 1998
Bucova pusta	BUC	Banat	Körös	yes	Flat settlement	2013-2014	systematic	flotation	various features	no	16	seed counts, presence	909	65	Marinova, unpublished
Čavdar	CAV	Pirdop	Karanovo I	yes	Settlement mound	1968, 1970	systematic	flotation	floors, ovens	yes	14	seed counts, presence	8156	3809	Hopf 1973, Dennell 1978	Main assemblage from Dennell 1978, 35 seeds from Hopf added, 3 storage finds excl. - F14(71), G16, J14
Drenovac	DER	Morava	Proto-Starcevo		Flat settlement	2011	systematic	flotation	occupation deposit, one context	no	21	seed counts, presence	303	76	Stojanovic and Obradovic 2016
Dzhulyunitsa	DZH	NE Bulgaria	Koprivets	yes	Flat settlement	1997, 2003-2005	judgement	flotation	unspecified occupation deposits	no	6	seed counts, presence	218	87	Marinova 2014	Combined I + II
Ecsegfalva 23	ECS	Körös	Körös	yes	Flat settlement	1999-2001	systematic	flotation	occupation deposits, pit complex	no	95	seed counts, presence	1919	474	Bogaard et al. 2007
Eleshnica		Mesta	ENI	yes	Flat settlement	1986	judgement	flotation	occupation deposit	no	n.d.	presence	n.d.	0	Dotcheva, unpublished
Foeni-Salas	FOS	Banat	Körös	yes	Flat settlement	1992-1993	systematic	flotation	pit houses	no	n.d	seed counts, presence	93	93	Jezik 1998
Gălăbnik	GAL	Struma	ENI	yes	Settlement mound	n.d.	judgement	flotation	pits, ovens	yes	37	seed counts, presence	680	666	Marinova et al. 2002
Gediki	GED	Thessaly	Aceramic		Settlement mound	1962	n.d.	n.d.	unspecified occupation deposits	no	3	seed counts, presence	71	71	Renfrew 1966
Giannitsa B		Aegean Macedonia	EN	yes	Flat settlement	n.d.	n.d.	flotation	unspecified occupation deposits	n.d.	n.d	presence	n.d.	0	Valamoti 1992
Ibrány-Nagyerdő		Tisza	Körörs	yes	Flat settlement	2008	n.d.	flotation	one pit	no	10	presence	22	0	Gyulai 2010
Ilindentsi	ILI	Struma	Struma ENII		Flat settlement	2005, 2011-2012	systematic	flotation	pits, house, occupation deposits	no	17	seed counts, presence	131	131	unpublished, E. Marinova
Kapitan Dimitrievo	KAD	Northern Thrace	Karanovo I	yes	Settlement mound	1998-1999	judgement	flotation	ovens, hearths, burnt deposits, pits	yes	29	seed counts, presence	6739	3792	Marinova 2006
Karanovo	KAR	Northern Thrace	Karanovo I and II	yes	Settlement mound	1987-1990	judgement	flotation	ovens, hearths, burnt deposits	yes	45	seed counts, presence	1827	1819	Thanheiser 1997	Combined Karanovo I + II
Kazanluk	KAZ	Northern Thrace	Karanovo I		Settlement mound	1970-1971	systematic	flotation	floors, ovens, middens	yes	14	seed counts, presence	2995	2024	Dennel 1978
Koprivec (Koprivets)	KOP	NE Bulgaria	Koprivets	yes	Flat settlement	1996-1997	from the trench sections	flotation	from trench sections	no	7	seed counts, presence	172	72	Marinova 2014
Kovačevo	KOV	Struma	ENI	yes	Flat settlement	1998-1999	judgement	flotation	ovens, hearths, burnt deposits, pits	no	25	seed counts, presence	1903	470	Marinova 2006
Măgura-Buduiasca		Lower Danube	Cris	yes	Flat settlement	n.d.	systematic	flotation	four pits	no	102	presence	61	0	Walker & Bogaard 2011
Malak Preslavets		NE Bulgaria	Karanovo I and II		Flat settlement	1985-1986	judgement	flotation	unspecified occupation deposits	no	4	presence	n.d.	0	Panayotov et al. 1992
Mavropigi		Aegean Macedonia	EN	yes	Flat settlement	n.d.	systematic	flotation	occupation deposits, graves	yes	267	presence	n.d.	0	Valamoti 2011
Medurec		Morava	Starcevo		Flat settlement	n.d.	judgement	flotation	unspecified occupation deposits	n.d.	9	presence	45	0	Filipovic & Obradovic 2013
Mursalevo	MUR	Struma	ENI and ENII		Flat settlement	2014-2015	judgement	flotation	burnt houses	yes	51	seed counts, presence	18102	16714	Marinova et al. 2016	End of the Early Neolithic (ca. 5700–5600 BC)
Nea Nikomedeia	NNI	Aegean Macedonia	EN	yes	Settlement mound	1963	judgement	manual recovery	unspecified occupation deposits	n.d.	29	seed counts, presence	10836	10836	van Zeist & Bottema 1971	The seeds did not occur in large quantities in vessels or storage pits, but were dispersed in the cultural debris in varying concentrations.
Ohoden-Valoga	OHO	Lower Danube	Cris		Flat settlement	2004-2005	systematic	flotation	Structure 1, Grave 1	no	19	seed counts, presence	149	116	Marinova 2009
Orlovec (Orlovets)	ORL	NE Bulgaria	Koprivets		Flat settlement	1997, 2003-2005	judgement	flotation	unspecified occupation deposits	no	9	seed counts, presence	558	258	Marinova 2014
Otzaki		Thessaly	Proto-Sesklo	yes	Settlement mound	n.d.	judgement	n.d.	unspecified occupation deposits	n.d.	n.d	presence	n.d.	0	Kroll 1983
Prodromos 2	PRO	Thessaly	Proto-Sesklo		Settlement mound	1972-1972	judgement	manual recovery	burnt destruction debris	yes	8	seed counts, presence	1686	1686	Halstead/Jones 1980
Samovodene	SAM	NE Bulgaria	Karanovo II	yes	Settlement mound	1996	from the trench sections	flotation	from trench sections	yes	5	seed counts, presence	293	129	Marinova 2014
Servia-Varytimides	SER	Aegean Macedonia	EN		Flat settlement	1971-1973	systematic	flotation	pit, yard	no	9	seed counts, presence	582	458	Hubbardand Housley 2000
Sesklo	SES	Thessaly	Aceramic	yes	Settlement mound	1962-1963	n.d.	flotation	unspecified occupation deposits	n.d.	3	seed counts, presence	87	87	Renfrew 1966	Combined Ia+Ib
Slatina	SLA	Sofia	Karanovo I	yes	Settlement mound	1996-1997	judgement	flotation	ovens, hearths, burnt deposits, pits	no	23	seed counts, presence	4569	3436	Marinova 2006
Soufli		Thessaly	Early ceramic		Settlement mound	1958	judgement	n.d.	unspecified occupation deposits	no	n.d	presence	45	0	Renfrew 1966
Starcevo	STA	Banat	Starcevo	yes	Flat settlement	2007	judgement	manual recovery	pit houses	no	3	presence	26	0	Medovic 2011, Renfrew 1979
Tiszaszőlős-Domaháza-puszta	TIS	Tisza	Körös	yes	Flat settlement	2003	systematic	flotation	one pit	no	n.d.	seed counts, presence	1136	486	Gyulai 2010
Yabalkovo	YAB	Northern Thrace	Karanovo I	yes	Flat settlement	n.d.	systematic	flotation	pits, floors of dwellings, semi-subterra- nean structures, ceramic vessels, ditch fills	no	n.d.	presence	66	0	Popova 2014	From one context, only presence considered
														51799

## Sheet: Table B. Seed counts
File S1. Table B. Archaeobotanical dataset, seed counts
Site	Cicer arietinum	H vulgare	Lathyrus sativus	Lens	Linum	Pisum	Tr aestivum/durum	Tr dicoccum	Tr monococcum	Vicia ervilia	Amygdalus communis	Cornus mas	Cornus sanguinea	Corylus avellana	Ficus carica	Fragaria	Malus/Pyrus	Physalis alkekengi	Pistacia	Prunus mahaleb	Prunus spinosa	Prunus	Quercus	Rubus	Sambucus	Trapa natans	Vitis	Total
Achilleion	0	33	0	16	0	0	65	0	19	0	0	0	0	0	0	0	0	0	7	0	0	0	13	0	0	0	1	154
Anzabegovo	0	13	1	2	0	3	15	47	5	0	0	0	0	0	0	0	0	0	0	0	0	0	0	0	0	0	1	86
Azmak	0	1	162	0	0	39	0	422	19	0	0	0	0	0	0	0	0	0	0	0	0	0	0	0	0	0	0	643
Balgarcevo	0	37	0	295	0	1511	0	597	305	2	0	2	0	2	0	0	1	0	0	0	0	2	0	2	0	0	2	2758
Berettyóújfalu-Nagy Bőcs-dűlő	0	58	0	2	0	1	1	16	9	0	0	0	0	0	0	0	8	0	0	0	0	0	0	0	145	0	30	270
Bucova pusta	0	20	0	1	0	0	0	1	15	0	0	5	0	2	0	0	0	6	0	0	0	4	6	0	0	5	0	65
Cavdar	0	765	0	200	5	30	98	2450	87	90	0	4	0	0	0	0	6	0	0	0	0	0	1	73	0	0	0	3809
Drenovac	0	0	0	30	0	11	0	5	9	0	0	14	0	0	0	0	0	0	0	0	0	0	0	1	6	0	0	76
Dzhulyunitsa	0	40	4	7	0	1	0	5	11	0	0	3	0	1	0	0	0	0	0	0	0	5	1	6	1	2	0	87
Ecsegfalva 23	0	365	0	1	0	0	3	45	40	0	0	0	0	0	0	2	0	0	0	0	0	0	0	0	4	14	0	474
Foeni Salas	0	1	0	1	0	0	0	2	9	0	0	4	0	0	0	0	0	0	0	0	0	0	76	0	0	0	0	93
Galabnik	350	34	1	29	0	8	5	156	75	3	0	4	0	0	0	0	0	0	0	0	0	1	0	0	0	0	0	666
Gediki	0	10	0	4	0	5	0	44	2	4	0	0	0	0	0	0	0	0	2	0	0	0	0	0	0	0	0	71
Ilindentsi	0	38	4	6	0	0	0	5	52	0	0	6	0	1	14	0	0	0	0	0	1	2	0	2	0	0	0	131
Kapitan Dimitrievo	8	550	884	73	0	63	12	750	958	5	0	40	9	6	0	14	0	2	6	0	2	16	0	310	82	0	2	3792
Karanovo	0	330	29	463	0	2	8	544	302	16	0	49	0	0	10	0	0	0	0	0	0	0	2	24	29	0	11	1819
Kazanluk	0	314	0	455	7	3	33	722	100	141	0	74	0	0	0	0	1	0	0	0	0	0	0	173	0	0	1	2024
Koprivec	0	27	0	1	4	1	0	3	7	0	0	6	0	0	0	0	0	1	0	0	0	5	0	15	2	0	0	72
Kovacevo	0	45	19	147	0	3	3	103	67	2	0	31	0	10	0	0	0	3	0	0	6	14	0	16	0	0	1	470
Mursalevo	0	275	35	1026	11	4762	0	3140	7223	13	0	36	2	4	2	15	6	0	0	0	0	23	0	5	2	2	132	16714
Nea Nikomedia	0	2169	0	5431	0	48	0	2859	276	37	0	4	0	0	0	0	0	0	0	0	1	0	11	0	0	0	0	10836
Ohoden-Valoga	0	23	0	26	2	16	0	5	14	0	0	11	0	2	0	0	0	0	0	0	0	4	0	11	0	1	1	116
Orlovec	0	134	1	16	0	5	0	29	53	0	0	5	0	0	0	0	0	1	0	0	0	2	0	1	9	0	2	258
Prodromos 2	0	17	200	13	0	281	0	829	285	0	0	14	0	0	0	0	0	0	0	0	0	0	47	0	0	0	0	1686
Samovodene	0	14	0	6	0	0	0	70	17	0	0	4	0	0	0	2	0	2	0	0	0	8	0	6	0	0	0	129
Servia	0	157	10	24	1	0	0	118	107	4	5	17	9	1	0	0	0	0	0	3	1	0	0	1	0	0	0	458
Sesklo	0	1	0	0	0	5	0	6	0	0	0	0	0	0	0	0	0	0	74	0	0	0	1	0	0	0	0	87
Slatina	0	109	68	1269	6	52	97	1158	334	14	0	29	0	4	0	40	0	0	0	0	5	12	0	234	5	0	0	3436
Tiszaszőlős	0	60	0	3	0	3	0	67	18	0	0	0	0	0	0	1	0	0	0	0	0	0	0	0	28	306	0	486

## Sheet: Table C. Plants presence
File S1. Table C. Archaeobotanical dataset, presence/absence data
Site	Cicer arietinum	H vulgare	Lathyrus sativus	Lens	Linum	Pisum	Tr aestivum/durum	Tr dicoccum	Tr monococcum	Vicia ervilia	Amygdalus communis	Cornus mas	Cornus sanguinea	Corylus avellana	Ficus carica	Fragaria	Malus/Pyrus	Physalis alkekengi	Pistacia	Prunus mahaleb	Prunus spinosa	Prunus	Quercus	Rubus	Sambucus	Trapa natans	Vitis	Total
Achilleion	0	1	0	1	0	0	1	0	1	0	0	0	0	0	0	0	0	0	1	0	0	0	1	0	0	0	1	7
Anzabegovo	0	1	1	1	0	1	1	1	1	0	0	1	0	1	0	0	1	0	0	0	0	0	0	0	0	0	1	11
Azmak	0	1	1	0	0	1	0	1	1	0	0	0	0	0	0	0	0	0	0	0	0	0	0	0	0	0	0	5
Balgarcevo	0	1	0	1	0	1	0	1	1	1	0	1	0	1	0	0	1	0	0	0	0	1	0	1	0	0	1	12
Belotic	0	1	0	0	0	0	1	0	0	0	0	0	0	0	0	0	0	0	0	0	0	0	0	0	0	0	0	2
Berettyóújfalu-Nagy Bőcs-dűlő	0	1	0	1	0	1	1	1	1	0	0	0	0	0	0	0	1	0	0	0	0	0	0	0	1	0	1	9
Blagotin	0	1	0	1	0	0	0	1	1	0	0	1	0	0	0	0	1	0	0	0	0	0	0	1	0	0	0	7
Bucova pusta	0	1	0	1	0	0	0	1	1	0	0	1	0	1	0	0	0	1	0	0	0	1	1	0	0	1	0	10
Cavdar	0	1	0	1	1	1	1	1	1	1	0	1	0	0	0	0	1	0	0	0	0	0	1	1	0	0	0	12
Drenovac	0	1	0	1	0	1	0	1	1	0	0	1	0	0	0	0	0	0	0	0	0	0	0	1	1	0	0	8
Dzhulyunitsa	0	1	1	1	0	1	0	1	1	0	0	1	0	1	0	0	0	0	0	0	0	1	1	1	1	1	0	13
Ecsegfalva 1	0	1	0	1	0	0	1	1	1	0	0	0	0	0	0	1	0	0	0	0	0	0	0	0	1	1	0	8
Eleshnica	0	1	1	1	0	1	1	1	1	1	0	0	0	0	0	0	0	0	0	0	0	0	0	0	0	0	1	9
Foeni Salas	0	1	0	1	0	0	0	1	1	0	0	1	0	0	0	0	0	0	0	0	0	0	1	0	0	0	0	6
Galabnik	1	1	1	1	0	1	1	1	1	1	0	1	0	0	0	0	0	0	0	0	0	1	0	0	0	0	0	11
Gediki	0	1	0	1	0	1	0	1	1	1	0	0	0	0	0	0	0	0	1	0	0	0	0	0	0	0	0	7
Giannitsa B	0	1	0	1	0	0	1	1	1	0	0	1	0	0	0	0	0	0	1	0	0	0	0	0	1	0	1	9
Ibrány-Nagyerdő	0	1	0	1	0	1	1	0	0	0	0	0	0	0	0	0	0	0	0	0	0	0	0	0	0	0	0	4
Ilindentsi	0	1	1	1	0	0	0	1	1	0	0	1	0	1	1	0	0	0	0	0	1	1	0	1	0	0	0	11
Kapitan Dimitrievo	1	1	1	1	0	1	1	1	1	1	0	1	1	1	0	1	0	1	1	0	1	1	0	1	1	0	1	20
Karanovo	0	1	1	1	0	1	1	1	1	1	0	1	0	0	1	0	0	0	0	0	0	0	1	1	1	0	1	14
Kazanluk	0	1	0	1	1	1	1	1	1	1	0	1	0	0	0	0	1	0	0	0	0	0	0	1	0	0	1	12
Koprivec	0	1	0	1	1	1	0	1	1	0	0	1	0	0	0	0	0	1	0	0	0	1	0	1	1	0	0	11
Kovacevo	0	1	1	1	0	1	1	1	1	1	0	1	0	1	0	0	0	1	0	0	1	1	0	1	0	0	1	15
Măgura-Buduiasca	0	1	0	1	0	0	0	0	1	1	0	0	0	0	0	0	0	0	0	0	0	0	0	0	1	0	0	5
Malak Preslavets	0	1	0	1	0	1	0	1	1	0	0	1	0	0	0	0	0	0	0	0	0	0	0	0	0	0	1	7
Mavropigi	0	1	0	1	0	0	0	1	1	0	0	1	0	0	0	0	0	0	1	0	0	0	0	0	1	0	0	7
Medurec	0	1	0	1	0	1	0	1	1	0	0	1	0	0	0	0	0	0	0	0	0	0	0	1	0	0	0	7
Mursalevo	0	1	1	1	1	1	0	1	1	1	0	1	1	1	1	1	1	0	0	0	0	1	0	1	1	1	1	19
Nea Nikomedia	0	1	0	1	0	1	0	1	1	1	0	1	0	0	0	0	0	0	0	0	1	0	1	0	0	0	0	9
Ohoden-Valoga	0	1	0	1	1	1	0	1	1	0	0	1	0	1	0	0	0	0	0	0	0	1	0	1	0	1	1	12
Orlovec	0	1	1	1	0	1	0	1	1	0	0	1	0	0	0	0	0	1	0	0	0	1	0	1	1	0	1	12
Otzaki	1	1	0	1	1	1	1	1	1	1	0	0	0	0	1	0	0	0	0	0	0	0	0	0	0	0	0	10
Prodromos 1	0	1	1	1	0	1	0	1	1	0	0	1	0	0	0	0	0	0	0	0	0	0	1	0	0	0	0	8
Samovodene	0	1	0	1	0	0	0	1	1	0	0	1	0	0	0	1	0	1	0	0	0	1	0	1	0	0	0	9
Servia	0	1	1	1	1	0	0	1	1	1	1	1	1	1	0	0	0	0	0	1	1	0	0	1	0	0	0	14
Sesklo	0	1	0	1	0	1	0	1	0	1	0	0	0	0	0	0	0	0	1	0	0	0	1	0	0	0	1	8
Slatina	0	1	1	1	1	1	1	1	1	1	0	1	0	1	0	1	0	0	0	0	1	1	0	1	1	0	0	16
Soufli	0	1	0	1	0	1	0	1	1	0	0	0	0	0	0	0	0	0	0	0	0	0	0	0	0	0	0	5
Starcevo	0	1	0	0	0	1	0	1	1	0	0	1	0	0	0	0	1	0	0	0	0	0	0	0	1	0	0	7
Tiszaszőlős	0	1	0	1	0	1	0	1	1	0	0	0	0	0	0	1	0	0	0	0	0	0	0	0	1	1	0	8
Yabalkovo	1	1	0	1	0	1	1	1	1	1	0	1	0	0	0	0	0	0	0	0	0	1	1	0	0	0	1	12

## Sheet: Table D. Zooarch. metadata
File S1. Table D. Zooarchaeological dataset, metadata
Site name	Code	Geographic region	Archaeological group	14C	Site description	Excavation years (of faunal samples)	Recovery method	Depositional context	Total NISP at site	Included NISP	Zooarchaeological piblication	Notes
Achilleion	ACH	Thessaly	Proto-Sesklo	yes	Settlement mound	1973-1974	n.d.	unspecified occupation deposits	1489	1443	Bökönyi 1989	Only Layer II
Alsonyek	ALS	Transdanubia	Starcevo	yes	Flat settlement	2006-2009	n.d.	unspecified occupation deposits	428	402	Nyerges 2013	Counts calculated from %
Anzabegovo	ANZ	Vardar	Anzabegovo-Vrsnik I-III	yes	Settlement mound	1969-1970	n.d.	unspecified occupation deposits	3250	3095	Bökönyi 1976	Combined Layer I+II+III
Argissa	ARG	Thessaly	Aceramic	yes	Settlement mound	1957-1958	n.d.	exterior, pits, hut	2195	2194	Boessneck 1962
Blagotin	BLA	Morava	Proto-Starcevo	yes	Flat settlement	1989-1994	sieved	exterior, pits	8729	8471	Greenfield et al. 2014
Bucova pusta	BUC	Banat	Körös	yes	Flat settlement	2009-2015	hand collected	unspecified occupation deposits	3883	1186	Krauß et al. forthcoming
Cakovec	CAK	Vardar	Anzabegovo-Vrsnik II		Flat settlement	1986	n.d.	unspecified occupation deposits	731	689	Ivkovska 2009
Cristian	CRI	Transylvania	Cris		Flat settlement	2011	n.d.	houses, pits	869	691	El Susi 2014
Cuina Turkului	CUI	Iron Gates	Cris	yes	Flat settlement	1965-1969	n.d.	unspecified occupation deposits	869	569	Boroneant and Balasescu 2016	Combined Level I, II and III
Divostin	DIV	Morava	Proto-Starcevo	yes	Flat settlement	1967-1970	hand collected	unspecified occupation deposits	2401	2266	Bökö̈nyi 1988	Divostin I
Donja Branevina	DON	Vojvodina	Starcevo	yes	Flat settlement	1987	n.d.	unspecified occupation deposits	3606	1876	Blazic 2005	Trenches I, II and III, classic Starčevo period
Ecsegfalva 23	ECS	Körös	Körös	yes	Flat settlement	1999-2001	entirely sieved	exterior, pits	24403	4232	Bartosiewicz 2007
Endröd 119	END	Körös	Körös	yes	Flat settlement	1986-1989	n.d.	pits	22355	22054	Bökönyi 1992a
Foeni-Gaz	FOG	Banat	Cris	yes	Flat settlement	2003	n.d.	unspecified occupation deposits	7561	7476	El Susi 2008
Foeni-Salas	FOS	Banat	Cris	yes	Flat settlement	1992-1993	entirely sieved	pits, exterior	2563	2311	Greenfield and Jongsma 2008
Golokut	GOL	Vojvodina	Starcevo	yes	Flat settlement	1973, 1976	n.d.	unspecified occupation deposits	1306	1156	Blažić 1985
Kapitan Dimitrievo	KAD	Northern Thrace	Karanovo I	yes	Settlement mound	1998-1999	n.d.	unspecified occupation deposits	1632	1629	Ninov 1999
Karanovo	KAR	Northern Thrace	Karanovo I and II	yes	Settlement mound	1984-1992	n.d.	unspecified occupation deposits	8779	8208	Bökönyi/Bartosiewicz 1997	Combined Karanovo I + II
Koprivec	KOP	NE Bulgaria	Koprivets	yes	Flat settlement	1990-1994	hand collected	unspecified occupation deposits	2029	1986	Manhart 1998	Neolithic A monochrome+bichrome
Lánycsók	LAN	Transdanubia	Starcevo		Flat settlement	1976	n.d.	pits	1070	1064	Bökönyi 1981	Whole skeletons, larger skeletal parts with bones in anatomical order, absence of skulls and rare occurrence of larger skull fragments
Lepenski Vir	LV	Iron Gates	Proto-Starcevo	yes	Flat settlement	1965-1967	n.d.	unspecified occupation deposits	2369	1747	Bökönyi 1970
Ludas	LUD	Tisza	Körös	yes	Flat settlement	1965	n.d.	unspecified occupation deposits	2735	2248	Bökönyi 1974
Madzari	MAD	Vardar	Anzabegovo-Vrsnik III		Settlement mound	1981-1988	n.d.	four houses, exterior	2847	2738	Moskalewska and Sanev 1989	Period III, Horizon I
Miercurea Sibiului-Petris	MIE	Transylvania	Cris	yes	Flat settlement	n.d.	n.d.	unspecified occupation deposits	1178	884	El Susi 2011	Combined Phase Cris IB-IC + Cris IC-IIA + Cris IIB-IIIA
Mihajlovac	MIH	Iron Gates	Starcevo		Flat settlement	1983-1984, 1986	hand collected	unspecified occupation deposits	2802	2532	Bökönyi 1992b	Collected very small fragments
Mursalevo	MUR	Struma	Karanovo I		Flat settlement	2014-2015	hand collected	burnt houses	3036	2905	Marinova et al. 2016	End of the Early Neolithic (ca. 5700–5600 BC)
Na Breg	NAB	Vardar	Anzabegovo-Vrsnik II-III		Flat settlement	1986	n.d.	unspecified occupation deposits	1466	1391	Ivkovska 2009
Nosa-Biserna Obala	NOS	Tisza	Körös	yes	Flat settlement	1958	n.d.	unspecified occupation deposits	965	643	Bökönyi 1984
Ovcharovo Gorata	OVC	NE Bulgaria	Karanovo II	yes	Flat settlement	1974-1979	n.d.	exterior, pits	1251	1229	Nobis 1986	From Levels I-III and pits below Level I
Prodromos 1-2	PRO	Thessaly	Proto-Sesklo		Settlement mound	1970-1972	hand collected	unspecified occupation deposits	1560	1299	Halstead/Jones 1980	Combined Prodromos 1+2
Rakitovo	RAK	Northern Thrace	Karanovo I		Settlement mound	1974-1975	hand collected	houses, pits	4373	4310	Kovachev and Georgiev 2002
Röszke	RÖS	Tisza	Körös	yes	Flat settlement	1964-1965	n.d.	unspecified occupation deposits	1397	1306	Bökönyi 1974
Schela Cladovei	SCH	Iron Gates	Starcevo	yes	Flat settlement	1992-1994	hand collected	unspecified occupation deposits	2036	1156	Bartosiewicz et al. 2001
Sesklo	SES	Thessaly	Aceramic, Early ceramic	yes	Settlement mound	1972, 1976, 1977	hand collected	unspecified occupation deposits	1306	1167	Schwartz 1981
Seusa-Cararea Morii	SEU	Transylvania	Cris	yes	Flat settlement	1996-2000	n.d.	from one house	1086	1081	El Susi 2000	Earliest phase of Starcevo-Cris
Slatina	SLA	Sofia	Karanovo I	yes	Settlement mound	n.d.	n.d.	unspecified occupation deposits	3869	3831	Bökönyi 1992c	Level I
Starcevo	STA	Banat	Starcevo	yes	Flat settlement	1932	hand collected	pits	1159	1061	Clason 1980	Only from the pits (stratified)
Szajol	SZA	Tisza	Körös	yes	Flat settlement	1976	n.d.	one house, two pits	1361	1348	Vörös 1980
Szolnok	SZO	Tisza	Körös	yes	Flat settlement	1977-1978	n.d.	unspecified occupation deposits	6525	6384	Bartosiewicz 2012
Tiszaszölös-Domaháza	TIS	Tisza	Körös	yes	Flat settlement	2003	partly wet sieved (fills)	one pit, one house	1266	828	Dombroczki et al. 2010	Pit 6 Level 4-15 + House 1
Yabalkovo	YAB	Northern Thrace	Karanovo I	yes	Flat settlement	2003-2008	n.d.	unspecified occupation deposits	2986	2056	Spassov and Iliev 2014
										115142

## Sheet: Table E. Bone counts
File S1. Table E. Zooarchaeological dataset, bone counts
Site	Included NISP	Domestic	Wild	Bos taurus	Capra hircus	Ovis aries	Ovis/Capra	Total Sheep/goat	Sus domesticus	Sus scrofa	Bos primigenius	Cervus elaphus	Capreolus capreolus
Achilleion	1443	1370	73	61	0	0	1157	1157	152	15	20	30	8
Alsonyek	402	222	180	124	0	0	81	81	17	60	26	81	13
Anzabegovo	3095	3069	26	305	0	0	2476	2476	288	7	15	4	0
Argissa	2194	2172	22	103	0	33	1820	1853	216	5	11	3	3
Blagotin	8471	7969	502	2684	281	1048	3841	5170	115	80	44	260	118
Bucova pusta	1186	1131	55	339	13	96	683	792	0	23	3	17	12
Cakovec	689	665	24	233	11	9	333	353	79	1	1	20	2
Cristian	691	531	160	496	1	5	29	35	0	0	60	94	6
Cuina Turcului	569	221	348	49	9	12	100	121	51	70	0	243	35
Divostin	2266	2076	190	1117	14	0	875	875	84	32	100	45	13
Donja Branjevina	1876	1736	140	404	0	0	1306	1306	26	36	36	28	40
Ecsegfalva 23	4232	3986	246	436	9	408	3067	3484	66	19	117	30	80
Endröd 119	22054	20626	1428	5139	298	2332	12717	15347	140	376	243	138	671
Foeni-Gaz	7476	6040	1436	2600	0	0	3054	3054	386	204	370	552	310
Foeni-Salaș	2311	2009	302	895	77	270	668	1015	99	39	63	113	87
Golokut	1156	409	747	260	2	6	118	126	23	88	64	332	263
Kapitan Dimitrievo	1629	1571	58	512	0	0	932	932	127	18	17	16	7
Karanovo	8208	7152	1056	1861	84	587	3781	4452	839	246	177	535	98
Koprivec	1986	1771	215	976	18	127	645	790	5	7	8	181	19
Lánycsók	1064	1016	48	209	0	0	791	791	16	3	31	13	1
Lepenski Vir	1747	464	1283	375	0	0	81	81	8	211	174	862	36
Ludas Budžak	2248	2155	93	284	0	0	1863	1863	8	7	32	28	26
Madžari	2738	2671	67	1104	33	145	1116	1294	273	18	5	41	3
Miercurea Sibiului-Petris	884	757	127	486	0	0	262	262	9	5	62	39	21
Mihajlovac	2532	2298	234	853	35	137	1268	1440	5	20	83	110	21
Mursalevo	2905	2553	352	364	39	210	1452	1701	488	101	9	216	26
Na Breg	1391	1365	26	205	13	71	996	1080	80	1	8	2	15
Nosa	643	228	415	95	0	0	115	115	18	75	130	95	115
Ovcharovo-Gorata	1229	1131	98	803	8	6	213	227	101	5	19	66	8
Prodromos 1-2	1299	1277	22	388	0	0	718	718	171	0	0	22	0
Rakitovo	4310	3055	1255	1944	0	0	897	897	214	134	192	617	312
Röszke	1306	798	508	153	0	0	631	631	14	75	72	307	54
Schela Cladovei	1156	793	363	400	0	35	292	327	66	39	53	230	41
Sesklo	1167	1141	26	181	0	0	727	727	233	5	0	14	7
Şeusa-Cărarea Morii	1081	1032	49	335	0	0	620	620	77	0	2	15	32
Slatina	3831	3490	341	1637	33	202	1268	1503	350	48	113	147	33
Starčevo	1061	753	308	505	0	4	213	217	31	146	40	113	9
Szajol	1348	1258	90	576	0	0	680	680	2	16	48	13	13
Szolnok-Szanda	6384	5707	677	1557	58	571	3428	4057	93	115	180	235	147
Tiszaszőlős	828	412	416	242	0	137	0	137	33	35	21	244	116
Yabalkovo	2056	2013	43	513	12	31	1298	1341	159	17	7	16	3
Assemblages included only in Fig. 4b-d (maps)
Site	Included NISP	Domestic	Wild	Bos taurus	Capra hircus	Ovis aries	Ovis/Capra	Total Sheep/goat	Sus domesticus	Sus scrofa	Bos primigenius	Cervus elaphus	Capreolus capreolus	Dama dama	Reference
Ayios Petros I and II	1780	1774	6	51	n.d.	n.d.	n.d.	1495	228	0	0	0	6	0	Schwartz 1985
Cukurici	1101	1044	57	300	n.d.	n.d.	558	558	186	21	0	5	1	30	Galik 2013
Fikirtepe	5913	5373	540	3227	n.d.	n.d.	2135	2135	11	83	0	31	16	410	Boessneck and von den Driesch 1979
Hoca Cesme	822	809	13	176	52	17	520	589	44	0	n.d.	0	3	10	Buitenhuis 1995
Kovacevo	n.d.	96%	4%	14%	n.d.	n.d.	n.d.	65%	21%	n.d.	n.d.	n.d.	n.d.	n.d.	Benecke 2006
Magura	n.d.	92%	8%	c. 30%	n.d.	n.d.	n.d.	c. 60%	c. 0,1 %	n.d.	n.d.	n.d.	n.d.	n.d.	Balasse et al. 2013
Revenia	2120	2090	30	257	n.d.	n.d.	n.d.	1470	363	n.d.	n.d.	n.d.	n.d.	n.d.	Halstead & Isaakidou 2013
Ulucak VI-IV	9236	8842	394	1456	206	547	5136	5889	1497	37	23	9	47	278	Cakirlar 2012

## Sheet: Table F. BioClim data
File S1. Table F. Bioclimatic data and site coordinates
Name	Code	X	Y	alt	bio1	bio4	bio6	bio9	bio18
Achilleion	ACH	22.4299	39.2773	230	158	7076	16	246	69
Alsónyék	ALS	18.7347	46.2027	84	113	7757	-35	25	185
Anzabegovo	ANZ	22.1996	41.7464	298	126	7700	-25	41	113
Argissa-Magula	ARG	22.3546	39.635	71	157	7239	7	252	62
Azmak	AZM	25.6329	42.4062	173	119	7718	-32	174	141
Balgarcevo	BAL	23.0298	42.0244	394	121	7443	-26	179	125
Berettyóújfalu	BER	21.5363	47.2196	93	105	7927	-51	14	189
Blagotin	BLA	21.0979	43.7175	312	105	7222	-40	24	208
Bucova pusta	BUC	20.5602	46.0337	79	110	7679	-41	24	181
Cakovec-Resava	CAK	21.9776	41.3879	317	125	7618	-27	214	105
Cavdar	CAV	24.0596	42.6633	588	97	7636	-52	8	183
Cristian Sibiu	CRI	24.0295	45.7821	439	90	7698	-77	1	249
Cuina Turcului	CUI	22.4064	44.7071	79	112	7770	-32	24	197
Divostin	DIV	20.8323	44.0222	275	106	7216	-39	25	219
Donja Branjevina	DON	19.2162	45.4682	80	112	7686	-33	24	196
Drenovac	DER	21.4324	43.7602	134	113	7276	-34	32	185
Dzhulyunitsa	DZH	25.9009	43.1365	70	117	7965	-39	23	160
Ecsegfalva 23	ECS	20.9239	47.1479	83	106	7936	-50	16	180
Endröd 119	END	20.7701	46.929	82	107	7907	-49	18	177
Foeni-Gaz	FOS	20.873	45.5287	74	114	7587	-34	29	191
Foeni-Salas_Föen	FOG	20.8743	45.4998	74	114	7584	-33	28	191
Galabnik	GAL	23.0764	42.4065	655	101	7244	-44	19	151
Gediki	GED	22.5215	39.6861	61	158	7220	10	253	62
Golokut	GOL	19.4502	45.1851	185	107	7551	-35	21	211
Ilindentsi	ILI	23.2221	41.6535	295	132	7543	-12	221	112
Kapitan Dimitrievo	KAD	24.3267	42.109	280	119	7682	-30	175	141
Karanovo	KAR	25.9085	42.5127	191	117	7669	-34	172	142
Kazanluk	KAZ	25.374	42.6111	353	107	7767	-45	163	163
Koprivec	KOP	25.8812	43.4083	187	108	7987	-48	14	177
Kovacevo	KOV	23.453	41.4733	245	137	7496	-6	226	105
Lánycsók	LAN	18.6241	46.0074	97	112	7699	-36	24	195
Lepenski Vir	LV	22.0273	44.553	82	112	7670	-29	26	196
Ludas	LUD	19.8134	46.0691	99	109	7685	-35	24	180
Madzari	MAD	21.5047	42.0016	234	124	7679	-27	215	114
Miercurea Sibiului-Petriş	MIE	24.1457	45.7869	431	90	7733	-80	1	250
Mihajlovac	MIH	22.4707	44.3679	82	112	7770	-31	25	187
Mursalevo	MUR	23.0387	42.1194	370	120	7461	-27	37	129
Na Breg	NAB	21.8122	42.1671	443	113	7458	-35	201	122
Nea Nikomedia	NNI	22.2512	40.5879	18	152	7520	2	244	80
Nosa	NOS	19.6648	46.091	109	109	7652	-34	24	180
Ohoden	OHO	23.7144	43.3614	233	112	8065	-44	171	187
Orlovets	ORL	25.7435	43.3612	304	102	7937	-52	9	186
Ovcharovo-Gorata	OVC	26.5754	43.2523	192	109	7669	-41	17	167
Prodromos	PRO	21.976	39.3743	101	162	7230	15	252	68
Rakitovo	RAK	24.0875	41.9895	820	92	7188	-47	148	157
Röszke	RÖS	20.0375	46.1874	78	109	7737	-42	22	177
Samovodene	SAM	25.6083	43.1375	133	113	8009	-43	19	166
Schela Cladovei	SCH	22.6132	44.6296	82	112	7803	-34	23	194
Servia	SER	22.0008	40.1867	399	133	7366	-16	223	88
Sesklo	SES	22.8333	39.3551	199	159	6964	21	245	61
Şeuşa-La Cărarea Morii	SEU	23.635	46.0414	310	97	7737	-64	9	232
Slatina	SLA	23.3769	42.6819	541	103	7490	-46	17	174
Starcevo	STA	20.7299	44.8218	76	121	7485	-19	37	198
Szajol	SZA	20.3012	47.1745	84	107	7885	-48	18	171
Szolnok-Szanda	SZO	20.1825	47.1621	86	107	7902	-46	19	169
Tiszaszőlős	TIS	20.7193	47.5579	88	105	8008	-52	15	183
Yabalkovo	YAB	25.4405	42.0699	136	125	7589	-23	214	127

## Sheet: Table G. Stable Isotopes
File S1. Table G. Stable isotope values (δ15N and δ13C) of humans and animals from southeast Europe
Site	Zone	Context	Sample	Species	Skeletal part	Age	Sex	d13C	d15N	%C	%N	C/N	14C Date	References
Alepotrypa	1		APT-12	Marine fish				-10.32	8.55	43.3	15.36	3.29		Papathanasiou 2015
Alepotrypa	1		AP116	Terrestrial herbivore				-21.53	6.91	28.44	9.21	6.91		Papathanasiou 2015
Alepotrypa	1		APT-7	Terrestrial omniivore				-20.81	4.74	43.88	14.99	3.41		Papathanasiou 2015
Alepotrypa	1		APT-2	Terrestrial herbivore				-21.45	4.32	44.09	15.81	3.25		Papathanasiou 2015
Biserna Obala-Noša	4			Terrestrial herbivore				-21	3.8			3.3	6740±75	Whittle et al. 2002
Blagotin-Poljna	3			Human				-19.3	9.7			3.4	7270±50	Whittle et al. 2002
Blagotin-Poljna	3			Terrestrial herbivore				-20.6	4.4			3	7480±55	Whittle et al. 2002
Deszk	4			Human				-19.9	8.7			3.1	7030±50	Whittle et al. 2002
Donja Branjevina	4			Terrestrial herbivore				-19.7	4.1			3.2	6845±55	Whittle et al. 2002
Ecsegfalva 23	4		ECSEG22	Terrestrial herbivore				-21.03	9.51			3.17		Pearson and Hedges 2007
Ecsegfalva 23	4		P10873	Terrestrial herbivore				-20.11	9.49			3.12		Pearson and Hedges 2007
Ecsegfalva 23	4			Terrestrial herbivore				-20.2	9.3			3.2	6870±50	Whittle et al. 2002
Ecsegfalva 23	4		ECSEG104	Freshwater fish				-23.56	8.66			3.36		Pearson and Hedges 2007
Ecsegfalva 23	4		ECSEG11	Terrestrial herbivore				-20.48	8.55			3.45		Pearson and Hedges 2007
Ecsegfalva 23	4		P10872	Terrestrial herbivore				-19.43	7.98			3.16		Pearson and Hedges 2007
Ecsegfalva 23	4		ECSEG18	Terrestrial herbivore				-21.38	7.93			3.22		Pearson and Hedges 2007
Ecsegfalva 23	4		P10880	Terrestrial herbivore				-20.43	7.89			3.06		Pearson and Hedges 2007
Ecsegfalva 23	4		ECSEG7	Terrestrial herbivore				-21.51	7.67			3.28		Pearson and Hedges 2007
Ecsegfalva 23	4		ECSEG17	Terrestrial herbivore				-20.81	7.64			3.23		Pearson and Hedges 2007
Ecsegfalva 23	4		ECSEG103	Freshwater fish				-23.62	7.39			3.28		Pearson and Hedges 2007
Ecsegfalva 23	4		ECSEG10	Terrestrial herbivore				-21.51	7.31			3.17		Pearson and Hedges 2007
Ecsegfalva 23	4		ECSEG19	Terrestrial herbivore				-20.15	7.29			3.25		Pearson and Hedges 2007
Ecsegfalva 23	4		ECSEG16	Terrestrial herbivore				-20.22	7.24			3.23		Pearson and Hedges 2007
Ecsegfalva 23	4		ECSEG20	Terrestrial herbivore				-21.15	7.22			3.31		Pearson and Hedges 2007
Ecsegfalva 23	4		ECSEG9	Terrestrial herbivore				-21.43	7.18			3.21		Pearson and Hedges 2007
Ecsegfalva 23	4		ECSEG106	Freshwater fish				-23.12	7.16			3.28		Pearson and Hedges 2007
Ecsegfalva 23	4		ECSEG6	Terrestrial herbivore				-21.13	7			3.32		Pearson and Hedges 2007
Ecsegfalva 23	4			Terrestrial herbivore				-19.8	7			3.1	6795±50	Whittle et al. 2002
Ecsegfalva 23	4		ECSEG14	Terrestrial herbivore				-20.06	6.99			3.18		Pearson and Hedges 2007
Ecsegfalva 23	4		P10877	Terrestrial herbivore				-19.79	6.96			3.13		Pearson and Hedges 2007
Ecsegfalva 23	4		ECSEG101	Carnivore				-21.44	6.88			3.23		Pearson and Hedges 2007
Ecsegfalva 23	4		P12149	Terrestrial herbivore				-20.07	6.67			3.25		Pearson and Hedges 2007
Ecsegfalva 23	4		ECSEG2	Terrestrial herbivore				-20.75	6.59			3.29		Pearson and Hedges 2007
Ecsegfalva 23	4		P12145	Terrestrial herbivore				-20.14	6.56			3.21		Pearson and Hedges 2007
Ecsegfalva 23	4		ECSEG102	Terrestrial herbivore				-20.28	6.54			3.29		Pearson and Hedges 2007
Ecsegfalva 23	4			Terrestrial herbivore				-20.8	6.5			3.1	6950±45	Whittle et al. 2002
Ecsegfalva 23	4		ECSEG1	Terrestrial herbivore				-20.67	6.42			3.34		Pearson and Hedges 2007
Ecsegfalva 23	4		P12143	Terrestrial herbivore				-19.84	6.3			3.18		Pearson and Hedges 2007
Ecsegfalva 23	4		P10876	Terrestrial herbivore				-20.78	6.15			3.06		Pearson and Hedges 2007
Ecsegfalva 23	4			Terrestrial herbivore				-20.3	6.1			3.2	6915±50	Whittle et al. 2002
Ecsegfalva 23	4		P10874	Terrestrial herbivore				-20.06	6.08			3.18		Pearson and Hedges 2007
Ecsegfalva 23	4		ECSEG13	Terrestrial herbivore				-20.52	5.97			3.23		Pearson and Hedges 2007
Ecsegfalva 23	4		ECSEG15	Terrestrial herbivore				-21.18	5.93			3.21		Pearson and Hedges 2007
Ecsegfalva 23	4		P10879	Terrestrial herbivore				-19.79	5.93			3		Pearson and Hedges 2007
Ecsegfalva 23	4		P12148	Terrestrial herbivore				-19.81	5.91			3.15		Pearson and Hedges 2007
Ecsegfalva 23	4		P12144	Terrestrial herbivore				-19.93	5.86			3.2		Pearson and Hedges 2007
Ecsegfalva 23	4		ECSEG4	Terrestrial omniivore				-20.58	5.86			3.27		Pearson and Hedges 2007
Ecsegfalva 23	4			Terrestrial herbivore				-19.9	5.8			3	6810±45	Whittle et al. 2002
Ecsegfalva 23	4		P10878	Terrestrial herbivore				-19.77	5.7			3.16		Pearson and Hedges 2007
Ecsegfalva 23	4		P12151	Terrestrial herbivore				-19.85	5.69			3.25		Pearson and Hedges 2007
Ecsegfalva 23	4		ECSEG8	Terrestrial herbivore				-20.11	5.65			3.29		Pearson and Hedges 2007
Ecsegfalva 23	4			Terrestrial herbivore				-19.9	5.6			3.2	6815±45	Whittle et al. 2002
Ecsegfalva 23	4		ECSEG12	Terrestrial herbivore				-20.14	5.54			3.24		Pearson and Hedges 2007
Ecsegfalva 23	4		P12154	Terrestrial herbivore				-19.7	5.35			3.24		Pearson and Hedges 2007
Ecsegfalva 23	4		P10871	Terrestrial herbivore				-20.27	5.13			3.07		Pearson and Hedges 2007
Ecsegfalva 23	4		ECSEG5	Terrestrial omniivore				-20.33	5.07			3.31		Pearson and Hedges 2007
Ecsegfalva 23	4			Terrestrial herbivore				-20.3	5			3.1	6690±50	Whittle et al. 2002
Ecsegfalva 23	4		P12147	Terrestrial herbivore				-19.38	4.85			3.18		Pearson and Hedges 2007
Endröd 119	4			Terrestrial herbivore				-20.4	7.6			3.3	6850±45	Whittle et al. 2002
Endröd 119	4			Terrestrial herbivore				-20.2	7.5			3.3	6895±45	Whittle et al. 2002
Endröd 119	4			Terrestrial herbivore				-19.9	7.4			3.3	6795±50	Whittle et al. 2002
Endröd 119	4			Terrestrial herbivore				-19.5	7.2			3.3	6855±45	Whittle et al. 2002
Endröd 119	4			Terrestrial herbivore				-19.8	7.1			3.3	6825±45	Whittle et al. 2002
Endröd 119	4			Terrestrial herbivore				-19.5	7			3.3	6915±45	Whittle et al. 2002
Endröd 119	4			Terrestrial herbivore				-19.2	6.7			3.3	6825±45	Whittle et al. 2002
Endröd 119	4			Terrestrial herbivore				-19.6	6			3.3	6815±50	Whittle et al. 2002
Endröd 119	4			Terrestrial herbivore				-20	5.7			3.3	6720±45	Whittle et al. 2002
Endröd Varnyai-ranya	4			Human				-19.8	8.7			3.1		Whittle et al. 2002
Franchrhi	1		FRA-6	Carnivore				-18.97	7.64	42.69	15.03	3.31		Papathanasiou 2015
Franchrhi	1		FRA-25	Terrestrial herbivore				-21.07	6.52	18.11	6.2	3.41		Papathanasiou 2015
Franchrhi	1		FRA-11	Terrestrial herbivore				-21.44	5.39	29.46	10.03	3.42		Papathanasiou 2015
Franchrhi	1		FRA-23	Terrestrial herbivore				-21.87	5.37	13.3	4.42	3.51		Papathanasiou 2015
Franchrhi	1		FRA-30	Terrestrial herbivore				-21.39	4.19	13.55	4.3	3.67		Papathanasiou 2015
Franchthi	1		FRA-21	Carnivore				-19.03	7.87	43.31	14.61	3.46		Papathanasiou 2015
Franchthi	1		FRA-33	Terrestrial omniivore				-19.81	7.22	33.52	11.72	3.33		Papathanasiou 2015
Franchthi	1		FRA-18	Terrestrial herbivore				-20.56	6.41	14.92	4.72	3.68		Papathanasiou 2015
Franchthi	1		FRA-22	Terrestrial omniivore				-20.08	5.82	42.12	14.1	3.49		Papathanasiou 2015
Franchthi	1		FRA-12	Terrestrial herbivore				-20.4	3.83	11.41	3.87	3.44		Papathanasiou 2015
Golokut-Vizić	4	Grave 3/2003		Human	Rib	15 to 18		-19.9	11.8	162.1		3.1		Jovanovic 2017
Golokut-Vizić	4	Grave 4/2003		Human	Cranium	12 to 15		-20.6	10.4	34.9	13	3.1		Jovanovic 2017
Golokut-Vizić	4	Grave 2/1984		Human	Rib	45 to 50	F	-20.3	10.2	35.2	13	3.1		Jovanovic 2017
Golokut-Vizić	4	Grave ?/2003		Human	Long Bone	1 to 3		-21.1	10.2	35.6	13.1	3.2		Jovanovic 2017
Golokut-Vizić	4			Human				-20	9.9			3.3	6525±50	Whittle et al. 2002
Golokut-Vizić	4			Human				-19.9	7.4			3.6	6550±55	Whittle et al. 2002
Golokut-Vizić	4	Grave 1/2003		Human	Long Bone	7 to 9		-20.1	6.4	39.1	14.4	3.2		Jovanovic 2017
Golokut-Vizić	4	Grave 2/2003		Human	Long Bone	16 to 17		-20.4	6.4	29.4	10.6	3.2		Jovanovic 2017
Golokut-Vizić	4			Terrestrial herbivore				-20.4	3.6			3.4	6560±50	Whittle et al. 2002
Grivac	3	Grave 1		Human	Cranium	30 to 35		-19.9	12	35.2	12.4	3.3		Jovanovic 2017
Klisa	4	Grave 10a		Human	Radius	4 to 5		-20.6	10.4	39.9	14.6	3.2		Jovanovic 2017
Klisa	4	grave 6		Carnivore	Tibia	15 to 18		-18.8	10.3	40.9	15	3.2		Jovanovic 2017
Klisa	4	Grave 8		Human	Phalanx	4 to 5		-21	10.1	35.8	13.1	3.2		Jovanovic 2017
Klisa	4	grave 8		Terrestrial omniivore	Molar	4 to 5		-20.1	8.3	36.2	13.1	3.2		Jovanovic 2017
Klisa	4	grave 6		Terrestrial herbivore	Maxillar	˃40		-20.8	6	30.6	11.2	3.2		Jovanovic 2017
Klisa	4	grave 10		Terrestrial herbivore	Humerus			-20.4	6	36.7	13.5	3.2		Jovanovic 2017
Klisa	4	grave 10		Terrestrial herbivore	Mandible			-20.3	5.3	36.6	13.6	3.1		Jovanovic 2017
Ludoš-Budžak	4			Terrestrial herbivore				-19.5	6.3			3.2	6725±60	Whittle et al. 2002
Ludoš-Budžak	4			Terrestrial herbivore				-19.6	6			3.5	6705±55	Whittle et al. 2002
Ludoš-Budžak	4			Terrestrial herbivore				-21.1	3.2			3.3	6875±55	Whittle et al. 2002
Maroslele-Pana	4			Human				-21.3	10.6			3.1	6780±50	Whittle et al. 2002
Maroslele-Pana	4			Human				-20.6	9.3			3.1	6740±50	Whittle et al. 2002
Maroslele-Pana	4			Human				-20.7	9.3			3.3	6845±50	Whittle et al. 2002
Maroslele-Pana	4			Human				-19.7	8.3			3.1	6965±50	Whittle et al. 2002
Mavropigi	1		T13	Human				-18.9	9	40.3	14.2	3.3		Papathanasiou 2003
Mavropigi	1		T17	Human				-19.4	8.7	38.9	13.6	3.3		Papathanasiou 2003
Mavropigi	1		T8	Human				-20.5	8.3	39.4	14	3.3		Papathanasiou 2003
Mavropigi	1		T14	Human				-20.7	8.1	38.6	13.3	3.4		Papathanasiou 2003
Mavropigi	1		T11	Human				-20.5	7.5	40.5	14.3	3.3		Papathanasiou 2003
Mavropigi	1		T16	Human				-20.7	7.4	37.4	12.9	3.4		Papathanasiou 2003
Mavropigi	1		T10	Human				-20.2	7.3	41	15	3.2		Papathanasiou 2003
Mavropigi	1		T9	Human				-20.1	7.3	39.1	13.7	3.3		Papathanasiou 2003
Mavropigi	1		T3	Human				-20.2	7.2	45.5	16.2	3.3		Papathanasiou 2003
Mavropigi	1		T18	Human				-22.1	7.1	35.2	11.4	3.6		Papathanasiou 2003
Mavropigi	1		M1	Terrestrial omniivore				-19.86	6.82	39.92	14.54	3.2		Papathanasiou 2015
Mavropigi	1		T5	Human				-20.9	6.5	37.1	12.5	3.5		Papathanasiou 2003
Mavropigi	1		M2	Terrestrial omniivore				-21.05	6.45	39.17	14.11	3.24		Papathanasiou 2015
Mavropigi	1		M13	Terrestrial herbivore				-19.06	6.34	30.41	9.78	3.63		Papathanasiou 2015
Mavropigi	1		M 12	Terrestrial herbivore				-19.43	6.07	39.4	14.3	3.22		Papathanasiou 2015
Mavropigi	1		M11	Terrestrial herbivore				-20.69	6.06	43	14.75	3.4		Papathanasiou 2015
Mavropigi	1		T7	Human				-20.9	6	40.6	14.1	3.4		Papathanasiou 2003
Mavropigi	1		M3	Terrestrial omniivore				-21.29	5.6	40.65	14.84	3.2		Papathanasiou 2015
Mavropigi	1		M4	Terrestrial herbivore				-21.61	5.45	40.86	14.67	3.25		Papathanasiou 2015
Mavropigi	1		M8	Terrestrial herbivore				-20.08	5.02	40.61	14.63	3.24		Papathanasiou 2015
Mavropigi	1		M7	Terrestrial herbivore				-20.45	4.82	40.73	14.54	3.27		Papathanasiou 2015
Mavropigi	1		M6	Terrestrial herbivore				-20.77	4.35	35.88	12.98	3.23		Papathanasiou 2015
Mavropigi	1		M9	Terrestrial herbivore				-20.45	4.15	38.88	13.98	3.25		Papathanasiou 2015
Mavropigi	1		MS	Terrestrial herbivore				-20.14	4	40.93	14.82	3.22		Papathanasiou 2015
Pantokomi	1		T110	Human				-19.9	10.3					Papathanasiou 2003
Perlez-Batka B	4	Grave ?		Human	Humerus			-19.7	12.1	37.5	13.8	3.1		Jovanovic 2017
Perlez-Batka B	4	grave ?		Terrestrial herbivore	Pelvis			-18.9	8.5	38.9	14.3	3.2		Jovanovic 2017
Perlez-Batka B	4	grave ?		Terrestrial herbivore	Long Bone			-20	7.7	40.6	15	3.1		Jovanovic 2017
Perlez-Batka C	4	grave 1		Terrestrial herbivore	Long Bone			-20	7.6	42.4	15	3.3		Jovanovic 2017
Perlez-Batka C	4	grave 1		Terrestrial herbivore	Cranium			-21.1	7.4	40.3	14.7	3.1		Jovanovic 2017
Ribnjak-Bečej	4			Terrestrial herbivore				-19.7	5			3.3	6750±65	Whittle et al. 2002
Rudnik Kosovski	2	Grave 1		Human	Cranium	˃50	F	-20.6	8.9	39.2	13.9	3.3		Jovanovic 2017
Sajan-Domboš	4			Terrestrial herbivore				-19.4	5.1			3.2	6815±55	Whittle et al. 2002
Sremski Karlovci	4	Grave 1		Terrestrial herbivore	Metatarsus			-20.5	9.4	38.7	14.1	3.2		Jovanovic 2017
Starčevo-Grad	4			Human				-20.3	9.5			3.4	6785±55	Whittle et al. 2002
Starčevo-Grad	4			Human				-20.1	9.1			3.2	6565±55	Whittle et al. 2002
Starčevo-Grad	4			Terrestrial herbivore				-20.5	5.1			3.4	6975±60	Whittle et al. 2002
Starčevo-Grad	4			Terrestrial herbivore				-19.5	4.2			3.4	6480±55	Whittle et al. 2002
Szarvas 23	4			Human				-20.1	8.1			3.2	6855±55	Whittle et al. 2002
Theopetra	1		T 206	Terrestrial omniivore				-19.63	7.17	41.99	15.17	3.23		Papathanasiou 2015
Theopetra	1		T 248	Terrestrial herbivore				-20.8	4.91	42.89	14.67	3.41		Papathanasiou 2015
Theopetra	1		T 275	Terrestrial omniivore				-21.06	4.4	12.16	4.37	3.25		Papathanasiou 2015
Theopetra	1		T 94A	Terrestrial omniivore				-20	3.89	6.23	2.32	3.13		Papathanasiou 2015
Topole-Bač	4			Human				-19.7	8.8			3.4	7170±50	Whittle et al. 2002
Vinogradi-Bečej	4			Terrestrial herbivore				-19.7	6.1			3.3	7120±55	Whittle et al. 2002
Vlasac	4	U46	IG-F-12	Freshwater fish				-19.7	7.8	41.8	15.1	3.2		Nehlich et al. 2010
Vlasac	4	U275 94/99	IG-F-11	Freshwater fish				-20.1	7.4	41.9	15.3	3.2		Nehlich et al. 2010
Vlasac	4	(306)	IG-F-9	Freshwater fish				-18.9	6.8	36.3	12.7	3.4		Nehlich et al. 2010
Vlasac	4	Context 19, red deer	OxA-16544	Terrestrial herbivore				-21.3	6.8				7035±40	Boric et al. 2014
Vlasac	4	Context 320, x.17 (tool)	OxA-24769	Terrestrial herbivore				-22	6.6				7738±35	Boric et al. 2014
Vukovar-Gimnazija	4			Human	Rib			-19.6	10.3	37.9	13.9	3.17		Lightfoot et al. 2011
Vukovar-Gimnazija	4			Human	Rib			-19.9	9.8	42	15.6	3.14		Lightfoot et al. 2011
Vukovar-Gimnazija	4			Human	Femur			-20.2	9.8	38.4	14	3.2		Lightfoot et al. 2011
Vukovar-Gimnazija	4			Human	Rib			-20.3	9.6	48	17.7	3.17		Lightfoot et al. 2011
Xirolimni	1		No-11a	Human				-19.7	9.9	43	15.7	3.2		Papathanasiou 2003
Xirolimni	1		No-12	Human				-19.4	9.7	45.2	16.8	3.2		Papathanasiou 2003
Xirolimni	1		No-11	Human				-19.6	9	43.1	15.8	3.2		Papathanasiou 2003
Xirolimni	1		No-9	Human				-19.4	8.9	42	15.4	3.2		Papathanasiou 2003
Xirolimni	1		No-1	Human				-19.7	8.8	43.8	16.2	3.2		Papathanasiou 2003
Xirolimni	1		No-12a	Human				-19.7	8.7	43.5	15.8	3.2		Papathanasiou 2003
Xirolimni	1		No-3	Human				-19.6	8.7	42.5	15.6	3.2		Papathanasiou 2003
Xirolimni	1		No-5	Human				-20.3	8.7	15.5	5.1	3.5		Papathanasiou 2003
Xirolimni	1		No-2	Human				-19.9	8.6	44.8	16.4	3.2		Papathanasiou 2003
Xirolimni	1		No-7	Human				-19.9	8.6	44.4	16.5	3.1		Papathanasiou 2003
Xirolimni	1		No-8	Human				-19.7	8.5	44.3	16.5	3.1		Papathanasiou 2003
Xirolimni	1		No-6	Human				-20.3	8.3	44	16.3	3.1		Papathanasiou 2003
Xirolimni	1		No-4	Human				-19.88	8.2	24.4	8.7	3.3		Papathanasiou 2003
Xirolimni	1		No-10	Human				-20.1	8.1	41.8	15	3.3		Papathanasiou 2003
Xirolimni	1		Xan3	Terrestrial herbivore				-19.77	6.04	41.48	14.9	3.25		Papathanasiou 2015
Xirolimni	1		Xan4	Terrestrial herbivore				-18.78	5.64	46.3	16.92	3.19		Papathanasiou 2015
Xirolimni	1		Xan5	Terrestrial herbivore				-20.04	5.37	40.89	14.96	3.19		Papathanasiou 2015
Xirolimni	1		Xan1	Terrestrial omniivore				-19.54	4.73	41.54	14.95	3.24		Papathanasiou 2015
Xirolimni	1		Xan2	Terrestrial herbivore				-19.46	4.47	39.35	13.71	3.35		Papathanasiou 2015
Xirolimni	1		Xan6	Terrestrial herbivore				-19.63	4.23	41.76	15.38	3.17		Papathanasiou 2015
Yabalkovo	2	Burial in pit	YAB-1	Human		sub-adult (ca. 6 years old)	indet.	-18.44	10.14			3.32	6971±35	Budd and Lillie 2014
Yabalkovo	2	Dwelling floor sector north	YAB-F-1	Terrestrial herbivore				-21.32	9.48			3.19		Budd and Lillie 2014
Yabalkovo	2	Burial in pit	YAB-2	Human		older adult	M	-19.49	9.4			3.33	7040±32	Budd and Lillie 2014
Yabalkovo	2	Burial in Ditch B1	YAB-4	Human		middle-aged adult	M	-20.15	9.27					Budd and Lillie 2014
Yabalkovo	2	Burial in Ditch A1	YAB-5	Human		middle-aged adult	Probable F	-19.79	8.42			3.39		Budd and Lillie 2014
Yabalkovo	2	above sterile soil sector North	YAB-F-3	Terrestrial herbivore				-19.86	7.64			3.2		Budd and Lillie 2014
Yabalkovo	2	S. form a hearth base Sector North	YAB-F-6	Terrestrial herbivore				-19.9	7.44			3.19		Budd and Lillie 2014
Yabalkovo	2	Near wall of dwelling sector North	YAB-F-2	Terrestrial herbivore				-18.79	6.98			3.16		Budd and Lillie 2014
Yabalkovo	2	Sector North	YAB-F-5	Terrestrial herbivore				-18.36	6.5			3.21		Budd and Lillie 2014

## Sheet: Table H. References
File S1. Table H. References
Arbuckle, B. S., et al. (2014) Data sharing reveals complexity in the westward spread of domestic animals across Neolithic Turkey. PLoS One 9, e99845.
Balasse, M., et al. (2013) Early herding at Magura-Boldul lui Mos, Ivanus (early sixth millennium BC, Romania): environments and seasonality from stable isotope analysis. European Journal of Archaeology 16, 221-246.
Bartosiewicz, L. (2007) Mammal Bone. In A. Whittle (ed.) The Early Neolithic on the Great Hungarian Plain: investigation of the Körös culture site of Ecsegfalva 23, County Békés, Varia Archaeologica XXI, 287-326. Budapest, Institute of Archaeology of the Hungarian Academy of Sciences.
Bartosiewicz, L. (2012) Mammalian remains from Körös culture sites in Hungary. In A. Anders and Z. Siklósi (eds.) The First Neolithic Sites in Central/ South-East European Transect. Volume III. The Körös Culture in Eastern Hungary. British Archaeological Reports, IBAR International Series 2334 195-204. Oxford, Archaeopress.
Bartosiewicz, L., et al. (2001) New data on the prehistoric fauna of the Iron Gates: a case study from Schela Cladovei, Romania. In R. Kertész and J. Makkay (eds.) From the mesolithic to the neolithic : proceedings of the International Archaeological Conference "From the Mesolithic to the Neolithic", held in the Damjanich Museum of Szolnok, September 22 - 27, 1996, Archaeolingua, 11, 15-22. Budap…
Benecke, N. (2006) Animal husbandry and hunting in the early Neolithic of south-east Europe – A review. In I. Gatsov and H. Schwarzberg (eds.) Aegean – Marmara – Black Sea: The Present State of Research in the Early Neolithic, 175–185. Langenweissbach, Beier and Beran.
Blazic ́, S. (1985) Ostaci faune sa arhelolskog nalazista kod Vizica. Rad Vojvodanskih Muzeija 29, 33-36.
Blazic, S. (2005) The faunal assemblage. In S. Karmanski (ed.) Donja Branjevina: A Neolithic Settlement near Deronje in the Vojvodina. Trieste.
Boessneck, J. (1962) Die Tierreste aus der Argissa-Magula vom präkeramischen Neolithikum bis zur mittleren Bronzezeit. In V. Milojcic, J. Boessneck, and M. Hopf (eds.) Die deutschen Ausgrabungen auf der Argissa-Magula in Thessalien 1. Das präkeramische Neolithikum sowie die Tier- und Pflanzenreste, 27-99. Bonn, Habelt.
Boessneck, J. and von den Driesch, A. (1979) Die Tierknochenfunde aus der Neolithischen Siedlung auf dem Fikirtepe bei Kadiköy am Marmara Meer. München, Institut für Palaeoanatomie, Domestikationsforschung und Geschichte der Tiermedizin der Universität München.
Bogaard, A., Bending, J., and Jones, G. (2007) Archaeobotanical evidence for plant husbandry and use. In A. Whittle (ed.) The Early Neolithic on the Great Hungarian Plain. Investigations of the Körös culture site of Ecsegfalva 23, County Békés. Varia Archaeologica Hungarica, Vol. II, 421-445. Budapest, Archaeological Institute of the Hungarian Academy of Sciences.
Bökönyi, S. (1970) Animal Remains from Lepenski vir. Science 167, 1702-1704.
Bökönyi, S. (1974) History of domestic mammals in central and eastern Europe. Budapest, Akadémiai Kiadó.
Bökönyi, S. (1976) The vertebrate fauna from Anza. In M. Gimbutas (ed.) Neolithic Macedonia: as reflected by excavations at Anza, Southeast Yugoslavia, 313-363. Los Angeles, Univ. of California.
Bökönyi, S. (1981) Early Neolithic vertebrate fauna from Lanycsok-Égettmalom. Acta Archaeologica Academiae Scientiarum Hungaricae 33, 21-34.
Bökönyi, S. (1984) Die frühneolithische Wirbeltierfauna von Nosa. Acta Archaeologica Academiae Scientiarum Hungaricae 36, 29-41.
Bökönyi, S. (1988) The Neolithic fauna of Divostin. In A. McPherron and D. Srejovic (eds.) Divostin and the Neolithic of Central Serbia, Ethnology monograph, 419-445. Pittsburgh, Pa., Dept. of Anthropology, University of Pittsburgh.
Bökönyi, S. (1989) Animal remains In M. Gimbutas, S. M. N. Winn, and D. M. Shimabuku (eds.) Achilleion: a Neolithic settlement in Thessaly, Greece, 6400 - 5600 BC, Monumenta Archaeologica, 315-332. Los Angeles, Calif., Univ. of California.
Bökönyi, S. (1992a) Eine vorläufige Mitteilung über die Tierknochenfunde von Sofia-Slatina, Bauhorizont l. Acta Praehistorica et Archaeologica 24, 245-247.
Bökönyi, S. (1992b) The Early Neolithic vertebrate fauna of Endröd 119. In S. Bökönyi (ed.) Cultural and landscape changes in south-east Hungary: Reports on the Gyomaendrőd Project, Archaeolingua Budapest.
Bökönyi, S. (1992) Animal remains of Mihajlovac-Knjepiste. Balcanica 23, 77-87.
Bökönyi, S. and Bartosiewicz, L. (1997) Tierknochenfunde. In H. S. a. I. f. K. Archäologie (ed.) Karanovo Bd.1: Die Ausgrabungen im Südsektor 1984-1992, 385-423. Horn/Wien ; Salzburg, Berger.
Borić, D., French, C.A., Stefanovic, S., Dimitrijevic, V., Cristiani, E., Gurova, M., Antonovi, D., Allue, E., Filipovic, D. (2014) Late Mesolithic lifeways and deathways at Vlasac (Serbia). J Field Archaeol. 39 (1), 4–31.
Boroneant ̧, A. and Balasescu, A. (2016) Materialul faunistic din nivelurile neolitice timpurii din adăpostul sub stâncă de la Cuina Turcului. Alexandra Bolomey in memoriam. Materiale Şi Cercetari Arheologice 12, 27-44.
Budd, C. and Lillie, M. C. (2014) Stable isotope analyses and AMS dating of human and faunal remains. In J. Roodenberg, K. Leshtakov, and V. Petrova (eds.) Yabalkovo. Volume 1, 441-446. Sofia, ATE - Ars et Technica Explicatus, Sofia University St. Kliment Ohridski.
Buitenhuis, H. (1995) The faunal remains. In J. Roodenberg (ed.) The Ilipinar excavations I. Five seasons of fieldwork in NW Anatolia, 1987-1991, 151-156. Istanbul, Nederlands Historisch-Archeologisch Instituut.
Çakırlar, C. (2012) The evolution of animal husbandry in Neolithic central­west Anatolia: the zooarchaeological record from Ulucak Höyük (c. 7040–5660 cal. BC, Izmir, Turkey). Anatolian Studies 62, 1-33.
Clason, A. T. (1980) Padina and Starcevo: Game, fish and cattle. Palaeohistoria 22, 141-173.
Dennell, R. W. (1978) Early Farming in South Bulgaria from the Sixth to Third Millennia B.C. British Archaeological Reports, Internat. Ser. 45. Oxford.
Domboróczki, L., Kozłowski, J. K., and Kaczanowska, M. (2010) The Neolithic settlement of Tiszaszőlős-Domaháza-puszta and the question of the northern spread of the Körös culture. Atti della Società Preistorica e Protostorica Friuli-Venezia Giulia 17, 101–155.
El Susi, G. (2000) Determinarea resturilor faunistice dintr-o locuinj a neoliticä timpurie de la Seusa - "La Cararea morii" (jud. Alba). Banatica 15, 49-57.
El Susi, G. (2008) The comparative analysis of faunal samples from sites dated in Starčevo-Körös-Criş culture – phases Ib-IIa from Transylvania and Banat. Acta Terrae Septemcastrensis 7, 91-106.
El Susi, G. (2011) The management of livestock in Early Neolithic settlements (Starčevo-Criş complex) from Transylvania and Banat. In S. A. Luca and C. Suciu (eds.) The First Neolithic Sites in Central/South- East European Transect Volume II: Early Neolithic (Starčevo-Criş) sites on the territory of Romania. British Archaeological Reports International Series 218, 47–56. Oxford, Archaeopress.
El Susi, G. (2014) A survey on faunal remains from Cristian I (Sibiu County). Acta Terrae Septemcastrensis 13, 23-71.
Filipovic, D. and Obradovic, Ð. (2013) Archaeobotany at neolithic sites in Serbia: a critical overview of the methods and results. In N. Miladinovic-Radmilovic and S. Vitezovic (eds.) Bioarheologija na Balkanu: Bilans I Perspektive, 25-55. Beograd and Sremska Mitrovica, Srpsko Arheolosko Drustvo and Blago Sirmuiuma.
Galik A (2013) Çukuriçi Höyük Zooarchaeology. Open Context: Open Context. Available: http://opencontext.org/tables/8e8708b1d72413f645688bad97cfca54, http://dx.doi.org/10.6078/M7D798BQ
Greenfield, H. J. and Jongsma Greenfield, T. (2008) Sedentary pastoral gatherers in the early Neolithic: architecture, botanical, and zoological evidence for mobile economies from Foeni-Salash, south-west Romania. In W. A. a. H. D. Bailey D.W. (ed.) Living well together? : settlement and materiality in the Neolithic of South-East and Central Europe, 108-130. Oxford, Oxbow.
Greenfield, H. J., Greenfield, T. L. J., and Jezik, S. (2014) Subsistence and settlement in the Early Neolithic of temperate SE Europe: a view from Blagotin, Serbia. Archaeologia Bulgarica 18, 1-33.
Gyulai, F. (2010) Archaeobotany in Hungary. Seed, fruit, food and baverage remians in the Carpathian basin from the Neolithic to the Late Middle Ages. Budapest, Archeolingua.
Halstead, P. and Jones, G. (1980) Early Neolithic economy in Thessaly: some evidence from excavations at Prodromos. Anthropologika (Athen) I, 93-117.
Halstead, P. and Isaakidou, V. (2013) Early stock-keeping in Greece. In S. Colledge, et al. (eds.) The Origins and Spread of Stock-Keeping in the Near East and Europe, 129–144. Walnut Creek, Left Coast Press.
Hopf, M. (1973) Frühe Kulturpflanzen aus Bulgarien. Jahrbuch des Römisch- Germanischen Zentralmuseums Mainz 20, 1-47.
Hubbard, R. and Housley, R. A. (2000) The Agriculture of Prehistoric Servia. In C. Ridley, K. A. Wardle, and C. A. Mould (eds.) Servia I, Anglo-Hellenic Rescue Excavations 1971-73, 330-337. London.
Ivkovska, A. (2009) Animal husbandry and hunting. In G. Naumov, et al. (eds.) Neolithic Communities in the Republic of Macedonia, 53–63. Skopje, Dante.
Jezik, S. S. (1998) The Origins of Agriculture in Temperate Europe: An Exploration into the Subsistence Strategies of Two Early Neolithic Groups in the Central Balkans, Foeni-Salas and Blagotin.
Jovanovic, J. D. (2017) The diet and health status of the Early Neolithic communities of the Central Balkans (6200-5200 bc), PhD Thesis. (University of Belgrade).
Kovachev, G. and Georgiev, G. (2002) Zhivotinski kosten material ot selishtnata mogila [Animal bone material from the multy-layer settlement]. In A. Raduncheva, et al. (eds.) Neolitnoto selishte do grad Rakitovo [Neolithic settlement near Rakitovo], Razkopki i Proucvanija, 171-190. Sofia, Gal-Iko Publisher.
Kroll, H. J. (1983) Die Pflanzenfunde. Kastanas. Ausgrabungen in einem Siedlungshügel der Bronze- und Eisenzeit Makedoniens 1975-1979. Prähistorische Archäologie in Südosteuropa 2. Berlin, Spiess. Berlin, Spiess.
Lightfoot, E., et al. (2011) Exploring the Mesolithic and Neolithic transition in Croatia through isotopic investigations. Antiquity 85, 73–86.
Manhart, H. (1998) Die vorgeschichtliche Tierwelt von Koprivec und Durankulak und anderen prähistorischen Fundplätzen in Bulgarien aufgrund von Knochenfunden aus archäologischen Ausgrabungen. In H.-J. Gregor and H. J. Unger (eds.) Vorgeschichtliche Fauna Bulgariens (Documenta naturae 116), 1-353.
Marinova, E. (2006) Vergleichende paläobotanische Untersuchung zur Vegetationsgeschichte und zur Entwicklung der prähistorischen Landnutzung in Bulgarien. Berlin, J. Cramer.
Marinova, E. (2009) Archaeobotanical materials from the Neolithic site Ohoden-Valoga: Structure 1 and Grave 1. In G. Ganetsovski (ed.) Ohoden: a site from the Early Neolithic, excavations 2002-2006, 76-80. Sofia, Craft Hous Publisher.
Marinova, E. (2017) Archaeobotanical analysis of the Neolithic site Bâlgarčevo, Southwestern Bulgaria. UPA 28. In J. Lechterbeck and E. Fischer (eds.) Kontrapunkte. Festschrift für Manfred Rösch. Bonn.
Marinova, E. and Krauss, R. (2014) Archaeobotanical evidence on the Neolithisation of Northeast Bulgaria in the Balkan-Anatolian context: chronological framework, plant economy and land use. Bulgarian e-Journal of Archaeology 4, 179-194.
Marinova, E., De Cupere, B., and Nikolov, V. (2016) Preliminary results of the bioarchaeological research at the Neolithic site of Mursalevo (S Bulgaria): evidence on food storage, processing and consumption form the building contexts. In R. Gleser and K. Bacvarov (eds.) Southeast Europe and Anatolia in prehistory. Essays in honor of Vassil Nikolov on his 65th anniversary, 509-519. Bonn, Dr. Rudo…
Marinova, E., et al. (2002) Ergebnisse archäobotanischer Untersuchungen aus dem Neolithikum und Chalkolithikum in Südwestbulgarien. Archaeologia Bulgarica VI, 1-11.
Medović, A. (2011) Najbolje iz preistorijske Vojvodine: starčevačka jednozrna pšenica, „kasna“, i južnobanatski proso, „rani“. Fosilni biljni ostaci sa lokaliteta Starčevo-Grad. Rad Muzeja Vojvodine 53, 143-149.
Moskalewska, A. L. and Sanev, V. (1989) Preliminary Analysis of Bone Remnants of Animals from the Neolithic Archaeological Site Tumba Madžari near Skopje (Yugoslavia). Macedoniae Acta Archaeologica 10, 55–75.
Ninov, L. (1999) Археоостеологични изследвания. In V. Nikolov, et al. (eds.) Selistna mogila Kapitan Dimitrievo : razkopki 1998 - 1999 = Tell Kapitan Dimitrievo, 131-136. Sofija-Pestera, Archeologiceski Institut s Muzej - BAN.
Nobis, G. (1986) Zur Fauna der frühneolithischen Siedlung Ovcarovo-Gorata, Bez. Targoviste (NO-Bulgarien). Bonner zoologische Beiträge 37, 1-22.
Nyerges, E. A. (2013) Preliminary report on the Neolithic archaeozoological finds from Alsonyek-Bataszek, Hungary. Archeometriai Műhely 10, 209-214.
Panayotov, I., Gatsov, I., and Popova, T. (1992) „Pompena stantcia“ bliz s. Malăk Preslavetz – rannoneolithičeskoe poselenie s intramural’nymi pogrbeniyami. Studia Praehistorica 11/12, 51-61.
Papathanasiou, A. (2003) Stable isotope analysis in Neolithic Greece and possible implications on human health. International Journal of Osteoarchaeology 13, 314–324.
Papathanasiou, A. (2015) Stable isotope analyses in Neolithic and Bronze Age Greece: an overview. In A. Papathanasiou, M. P. Richards, and S. Fox (eds.) Archaeodiet in the Greek World: Dietary Reconstruction from Stable Isotope Analysis. Hesperia supplementary vol. 49, 25-55. Princeton, N.J., The American School of Classical Studies at Athens.
Pearson, J. A. and Hedges, R. E. M. (2007) Stable carbon and nitrogen analysis and the evidence for diet at Ecsegfalva and beyond. In A. Whittle (ed.) The Early Neolithic on the Great Hungarian Plain: Investigations of the Koros culture site of Ecsegfalva 23, County Bekes, 413- 419. Budapest, Akaprint.
Renfrew, J. (1989) Carbonized grain and seeds. In M. Gimbutas, S. Winn, and D. Shimabuku (eds.) Achilleion, a Neolithic Settlement in Thessaly, Greece, 6400–5600 B.C (Monumenta Archaeologica 14), 307–310. Los Angeles, Institute of Archaeology, University of California.
Renfrew , J. M. (1966) A report of recent finds of carbonised cereal grains and seeds from prehistoric Thessaly. Thessalika 5, 21-36.
Renfrew , J. M. (1976) Carbonized Seeds from Anza. In M. Gimbutas (ed.) Anza, Neolithic Macedonia, As reflected by Excavation at Anza, Southeast Yugoslavia, 300-312. Los Angeles, The Regents of the University of California.
Renfrew , J. M. (1979) The first farmers in south-east Europe. Archaeophysika 8, 243-265.
Schwartz, C. A. (1982) The fauna from Early Neolithic Sesklo. In M.-H. J. M. N. Wijnen (ed.) The early neolithic I settlement at Sesklo : an early farming community in Thessaly, Greece, 14, 134-136. Leiden, Analeeta Praehistorica Leidensia.
Schwartz, C. A. (1985) Agios Petros, the vertebrate and molluscan fauna final report. In N. Efstratiou (ed.) Agios Petros, a Neolithic Site in the Northern Sporades, BAR international series 242, 151-160. Oxford.
Spassov, N. and Iliev, N. (2014) Bone remains from domestic and wild animals. In R. J., K. Leshtakov, and V. Petrova (eds.) Yabalkovo, I, 425-432. Sofia, ATE - Ars et Technica Explicatus.
Stojanovic, I. and Obradovic, D. (2016) Integrating archaeozoological and archaeobotanical data: different perspectives on past food practices Case study: The Early Neolithic context from Drenovac, central Serbia1. In S. Peric (ed.) The Neolithic in the Middle Morava Valley. New insights into settlements and economy, 79-102.
Thanheiser, U. (1997) Botanische Funde. In S. Hiller and V. Nikolov (eds.) Karanovo. Die Ausgrabungen im Südsektor 19841992, 429–480. Salzburg, Berger & Söhne.
Valamoti, S. (1992) Γεωργικά προϊόντα από το νεολιθικό οικισμό Γιαννιτσά Β. AEMTh 6, 177-184.
van Zeist, W. and Bottema, S. (1971) Plant husbandry in early Neolithic Nea Nikomeideia, Greece. Acta Botanica Neerlandica 20, 524–538.
Vörös, I. (1980) Zoological and palaeoeconomical investigations on the archaeozoological material of the Early Neolithic Körös Culture. Folia Archaeologica 31, 35–64.
Walker, A. and Bogaard, A. (2011) Preliminary Archaeobotanical Results from Teleor 003/Magura Buduiasca. In S. Mills and P. Mirea (eds.) The Lower Danube in Prehistory: Landscape Changes and Human-Environment Interactions. Proceedings of the International Conference, Alexandria, 3-5 November 2010, 151-159. Bucharest, Renaissance.
Whittle, A. W. R., et al. (2002) In the beginning : new radiocarbon dates for early neolithic in Northern Serbia and South-East Hungary. Antaeus. 25, 63-117.
